# Supplementary material for: Identification, characterization and expression analysis of wheat RSH family genes under abiotic stress
Source: Front Plant Sci. 2023 Nov 27;14:1283567. doi: 10.3389/fpls.2023.1283567 (PMC10711091; doi:10.3389/fpls.2023.1283567)
Supplement: Supplementary file 1 [file Table_1.xlsx]

## Sheet: Sheet1
ZmRSH1.1	Zm00001eb015670P001
ZmRSH1.2	Zm00001eb094360P001
ZmRSH1.3	Zm00001eb276770P001
ZmRSH1.4	Zm00001eb395000P001
ZmRSH2.1	Zm00001eb040400P001
ZmRSH2.2	Zm00001eb188060P001
ZmRSH2.3	Zm00001eb314240P001
ZmCRSH	Zm00001eb282440P001
SlRSH1	Solyd9g068330.1
SlRSH2.1	Solyd03g069650.1
SlRSH2.2	Solyd03g083740.1
SlCRSH	Solyd12g073180.1
