# Supplementary material for: Identification, characterization and expression analysis of wheat RSH family genes under abiotic stress
Source: Front Plant Sci. 2023 Nov 27;14:1283567. doi: 10.3389/fpls.2023.1283567 (PMC10711091; doi:10.3389/fpls.2023.1283567)
Supplement: Supplementary file 2 [file Table_2.xlsx]

## Sheet: Sheet1
Motif sequence
Motif	Sequence (5’-3’)
Motif1	GNTASDTEAADRLRTFLLAMEDARAVJIKLADRLHNMRTLQALPKHKQQAFAKETLEIFAPLANRLGILNLKEZLEBLCFKYLNPEEYEELSSKLAETFN
Motif2	GNRICYRTLEVVHKLWPPIPGRFKDYVIEPKLNGYQSLHTAVLSTENEPLEVQIRTQRMHLQAEYGLAAHWRYKEGSGNCSSGLGEVIKSR
Motif3	ASPPAAVELLAVAQSRHQJFEEELVRKAFYAAEKAHNGQTRASGDPYLIHCVETAKJLAELGASAEVIAAGLLHDTIDDAVIDYSEVLEQFGAGVADLVE
Motif4	CNFPSNSEECPYSATRQCDHNGPJLVJJEEEEEMSVQELPEGSTIMDLMHRVSANSPKLSSYNLPMKVKR
Motif5	KEDQFLRLGSVYISJSGRTKELYSTYKKMVKSKLDMEEVNDIHGLRJILD
Motif6	PAAVAASDVAERHHRASAPQGCPHLECAPRLPASAAASLRATRSRSGSSL
Motif7	VGGGRRRGRPRQSNNNTLLHITWAEDINKGKLGHGSSASFVSLGKKIRYWSTPVKSMWKVSCYSSGPFD
