# Supplementary material for: Identification, characterization and expression analysis of wheat RSH family genes under abiotic stress
Source: Front Plant Sci. 2023 Nov 27;14:1283567. doi: 10.3389/fpls.2023.1283567 (PMC10711091; doi:10.3389/fpls.2023.1283567)
Supplement: Supplementary file 3 [file Table_3.xlsx]

## Sheet: Sheet1
primer	seqence
TaRSH2.1-F	CCTGAAATGGTTGAATGGGTTAG
TaRSH2.1-R	CCATCAGAGTCAGAAGGGAAAGT
TaRSH2.7-F	TGAGAACCTGAAGAGCGTAGCA
TaRSH2.7-R	ACCATCCCCAATAGCATAGCA
TaCRSH2-F	ACTTGGTTTACGGATAATCTTGGAC
TaCRSH2-R	ATAGTCCTTTGTCCTACCTGGCAC
Ta2291-F	GCTCTCCAACAACATTGCCAAC
Ta2291-R	GCTTCTGCCTGTCACATACGC
